# Supplementary material for: Inverse J-Shaped Relationship of Dietary Carbohydrate Intake with Serum Klotho in NHANES 2007–2016
Source: Nutrients. 2023 Sep 13;15(18):3956. doi: 10.3390/nu15183956 (PMC10537068; doi:10.3390/nu15183956)
Supplement: Supplementary file 1 [file nutrients-15-03956-s001.zip]

Archive with 1 entries (1 files):
- nutrients-2577533-supplementary.pdf
